# Supplementary material for: Quality and Multifunctionality in Mobile Apps for Gestational Diabetes: Systematic App Review
Source: JMIR Mhealth Uhealth. 2026 Feb 5;14:e76862. doi: 10.2196/76862 (PMC12875605; doi:10.2196/76862)
Supplement: Multimedia Appendix 2 — Evidence of evaluation lists. [file mhealth-v14-e76862-s002.xlsx]

## Sheet: Evidence of evaluation lists
Evidence of GDM-Adapted Features and Techniques List
GDM-Adapted Features and Techniques	Evidence	ABACUS Items	NICE recommendations	Women's preference
Education	B,N,P*	ABACUS section: "Knowledge and information"	NICE "Gestational diabetes"section: ”Interventions“	Zhao et al. (2024) "Results" section: Educational Information Zhao et al. (2024) "Supplementary materials"
Educational Content Features	B,N,P	ABACUS section: "Knowledge and information"	NICE "Gestational diabetes"section: ”Interventions“	Zhao et al. (2024) "Results" section: Educational Information Zhao et al. (2024) "Supplementary materials"
Knowledge about GDM diagnosis	N,P		1.2.10 Explain to women with gestational diabetes: the implications (both short and long term) of the diagnosis for her and her baby (including UK government advice on driving with diabetes)	"Women’s preferences for the types of information included GDM mechanism knowledge, and GDM self-management tutorials (dietary, exercise, data recording). "
Treatment types for GDM	N		1.2.10 Explain to women with gestational diabetes: that treatment includes changes in diet and exercise, and could involve medicines. [2015]
Low GI index food choices	B,N	1.4 Does the app provide instructions on how to perform the behaviour?	1.2.15 Advise women with gestational diabetes to eat a healthy diet during pregnancy, and to switch from high to low glycaemic index food. [2015]
Food Recipes	B	1.4 Does the app provide instructions on how to perform the behaviour?
Evidence-based information	B,P	1.2 Was the app created with expertise and/or Does the app provide information that is consistent with national guidelines?		"Evidence-based sources"
Self-monitoring Skill	B,N,P	1.4 Does the app provide instructions on how to perform the behaviour?	1.2.11 Teach women with gestational diabetes how to self-monitor their blood glucose. [2015] 1.2.14 When women are diagnosed with gestational diabetes, offer advice about changes in diet and exercise. [2015]	"Women preferred information which could help correct the misconception about diet." "Meanwhile, some also had preferences for...direct guidance on food choices" "In instances of conflicting advice between healthcare providers and digital technology information, some women leaned towards placing trust in the source that demonstrated efficacy in aiding glucose control "
Educational Information Delivery Techniques	P			Zhao et al. (2024) "Results" section: Educational Information
Text	*Indicated by reviewing the apps
Pictures/ Graphs	P			"Women also demonstrated a preference for visual infor- mation, such as pictures and videos"
Videos	P			"Women also demonstrated a preference for visual infor- mation, such as pictures and videos"
Data Management	B,N,P	ABACUS section: “Feedback and monitoring” 3.2 "Does the app have the ability to allow the user to easily self-monitor behaviour?"	NICE "Gestational diabetes"section: ”Interventions“	Zhao et al. (2024) "Results" section: Data management
Data Management Content Features	B,N,P	ABACUS section: “Feedback and monitoring” 3.2 "Does the app have the ability to allow the user to easily self-monitor behaviour?"	NICE "Gestational diabetes"section: ”Interventions“ NICE "Antenatal care for women with diabetes" section: "Target blood glucose levels" and "Ketone testing and diabetic ketoacidosis"	Zhao et al. (2024) "Results" section: Data management
Blood Glucose	N,P		1.2.11 Teach women with gestational diabetes how to self-monitor their blood glucose. [2015]	"Data documented in the technologies or shared with healthcare teams encompassed information including blood glucose readings, exercise, weight, and meals."
Food	N,P		1.2.15 Advise women with gestational diabetes to eat a healthy diet during pregnancy, and to switch from high to low glycaemic index food. [2015]	"Data documented in the technologies or shared with healthcare teams encompassed information including blood glucose readings, exercise, weight, and meals."
Exercise	N,P		1.2.17 Advise women with gestational diabetes to exercise regularly (for example, walking for 30 minutes after a meal). [2015]	"Data documented in the technologies or shared with healthcare teams encompassed information including blood glucose readings, exercise, weight, and meals."
Abnormal symptom reporting	N		1.3.4 Agree individualised targets for self-monitoring of blood glucose with pregnant women with diabetes, taking into account the risk of hypoglycaemia. [2008] 1.3.23 Test urgently for ketonaemia if a pregnant woman with any form of diabetes presents with hyperglycaemia or is unwell. [2015]
Medication	N		1.2.19 If blood glucose targets are not met with diet and exercise changes within 1 to 2 weeks, offer metformin. [2015] 1.2.20 If metformin is contraindicated or unacceptable to the woman, offer insulin. [2015] 1.2.21 If blood glucose targets are not met with diet and exercise changes plus metformin, offer insulin as well. [2015]
Data Recording Techniques	P			Zhao et al. (2024) "Results" section: Data management Zhao et al. (2024) "Supplementary materials"
Manual (number/text)
Automatic Blood Glucose Data Transmission	P			"Automatic data transmission appeared to be a desirable approach to improve data input efficiency and accuracy."
Food/Exercise Database	P, indicated by reviewing apps			"Databases of food suggestions and recipes" Standardised referential pictures of food weights in containers within the local context
Image Recognition Techniques	P			"Pictorial food records to facilitate proportion estimation"
Data Visualisation Techniques	P			Zhao et al. (2024) "Results" section: Data management
Tables with Text
Graphs	P			"Certain interfaces were preferred such as blood glucose data overview, and overtime meal and weight changes overview. "
Combination Charts	P			"Women also proposed their preference for a data cross-checking interface which integrated various data in a single overview page, rather than displaying a single type of data on a page."
Other Data Management Features	B,N,P	ABACUS section: 'Feedback and monitoring' 3.2 "Does the app have the ability to allow the user to easily self-monitor behaviour?"	NICE "Gestational diabetes"section: Intervention	Zhao et al. (2024) "Results" section: Data management
Digital Feedback	B,P	3.4 Does the app have the ability to give the user feedback—either from a person or automatically?		"Digital real-time feedback features, offering automatic feedback on uploaded data, played a role in fostering self-awareness of their conditions among women."
Data Export	B	3.3 Does the app have the ability to share behaviours with others (in- including social media or forums) and/or allow for social comparison? 3.5 Does the app have the ability to export data from the app?
Personal-tailored Information/ Suggestions	B,N,P	3.4 Does the app have the ability to give the user feedback—either from a person or automatically?	1.2.13 Tailor blood glucose-lowering therapy to the blood glucose profile and personal preferences of the woman with gestational diabetes. [2015]	"They expressed a desire for enhancements in the language and personalisation of the feedback text." "Women favoured data tracking services to be combined with the use of single/two-way real-time interaction features between women and healthcare professionals, where women could receive notifications for abnormal readings. Healthcare professionals’ feedback increased women’s self-awareness on thei…
Coaching Features	B,P	ABACUS section: 'Goal and planning', 'Feedback and monitoring' and 'Actions'		Zhao et al. (2024) "Results" section: Coaching components
Reminders	B,P	4.1 Does the app have reminders and/or prompts or cues for activity?		"Women perceived that the reminder features aided memory and mitigated instances of missed commitments."
Compliance Motivator	B,P	3.6 Does the app provide a material or social reward or incentive? 3.7 Does the app provide general encouragement? 4.2 Does the app encourage positive habit formation?		"Women linked their motivations to some elements of goal-setting features including motivational messages, goal tracking and rewarding. "
Rewarding for Milestone Achievements	B	3.6 Does the app provide a material or social reward or incentive?
Communication Features	B,N,P	ABACUS section: 'Feedback and monitoring'	NICE "Gestational diabetes"section: “Intervention”	Zhao et al. (2024) "Results" section: "Healthcare team tracking and contact"
Communication with HCPs	B,N,P	3.4 Does the app have the ability to give the user feedback—either from a person or automatically?	NICE "Gestational diabetes"section: “Intervention” 1.2.16 Refer all women with gestational diabetes to a dietitian. [2015]	"Women liked their data, such as glucose measurement, blood pressure and weight, to be tracked by their healthcare teams." "Women perceived remote consultations, akin to remote data tracking, as efficacious in diminishing the need for commuting to in-person clinic visits."
Communication with Peers	B,P	3.4 Does the app have the ability to give the user feedback—either from a person or automatically? 3.3 Does the app have the ability to share behaviours with others (in- including social media or forums) and/or allow for social comparison?		"Peer support features in various forms (online community, Question and Answer board, role model videos) were positively viewed by the women."
Pregnancy Management	B,N,P	ABACUS section: ‘Knowledge and information’	NICE "Antenatal care for women with diabetes" section: "Monitoring fetal growth and wellbeing"	Zhao et al. (2024) "Results" section: "Educational information" and "Coaching components"
Pregnancy Progression Education and Management	N,P		1.2.9 When women are diagnosed with gestational diabetes: • offer a review with the joint diabetes and antenatal clinic within 1 week. • tell their primary healthcare team (see also the section on continuity of care in the NICE guideline on patient experience in adult NHS services). [2015]	"Some women desired a broader coverage of knowledge relevant to trends in GDM care development, or knowledge of gestational ages including the baby’s expected weight, pregnancy conditions, and symptoms."
Foetal monitoring	N		1.3.34 Offer pregnant women with diabetes ultrasound monitoring of fetal growth and amniotic fluid volume every 4 weeks from 28 to 36 weeks. [2008] 1.3.36 Provide an individualised approach to monitoring fetal growth and wellbeing for women with diabetes and a risk of fetal growth restriction (macrovascular disease or nephropathy). [2008, amended 2015]
Evidence of General Features List
General Features	Evidence	Quotes of Evidence
Data Security	*Alfawzan et al. (2022), indicated by reviewing apps	Alfawzan et al. (2022)
Terms and/or privacy policy	Alfawzan et al. (2022)	Table 3 "Privacy Policy" section
Data accessing permission	Alfawzan et al. (2022)	Table 3 item "Does the app request explicit consent to start storing all user health and sensitive data when an account is created?"
Data encryption technology	Alfawzan et al. (2022)	Table 3 item "Does the app explain how the users’ data security is ensured (eg, encryption, authentication, or firewall system)?"
Local storage of data	Alfawzan et al. (2022), indicated by reviewing apps	Table 3 item "Are data collected when the app is used?"
Anonymising shared data	Alfawzan et al. (2022), indicated by reviewing apps	Table 3 item "Does the app share users’ data with a third party?"
Sign-in security	Alfawzan et al. (2022), indicated by reviewing apps	Table 3 item "Is an account required to use the app (ie, does the app require a login and password)?"
Instruction	B, indicated by reviewing apps	ABACUS section: ‘Knowledge and information’
App introduction in launching	B, indicated by reviewing apps	1.4 Does the app provide instructions on how to perform the behaviour?
Pre-use feature guidance	B, indicated by reviewing apps	1.4 Does the app provide instructions on how to perform the behaviour?
User manual	B, indicated by reviewing apps	1.4 Does the app provide instructions on how to perform the behaviour?
Technical support	B, indicated by reviewing apps	1.4 Does the app provide instructions on how to perform the behaviour?
Personalisation	B, indicated by reviewing apps	ABACUS section: ‘Knowledge and information’
Demographic data collection	B	1.3 Does the app ask for baseline information?
Preference of Measurement unit	B, indicated by reviewing apps	1.1 Does the app have the ability to customize and personalize some features? 1.3 Does the app ask for baseline information?
Customisable settings	B	1.1 Does the app have the ability to customize and personalize some features?
*Acronym "B" stands for Behavior Change Techniques (BCTs) from the ABACUS (App Behvior Change Scale), the study of Mckay, referenced as "referenced as McKay FH, Slykerman S, Dunn M. The App Behavior Change Scale: Creation of a Scale to Assess the Potential of Apps to Promote Behavior Change. JMIR Mhealth Uhealth. 2019 Jan 25;7(1):e11130. PMID: 30681967. doi: 10.2196/11130." *Acronym "N" stands fo…
