# Supplementary material for: Quality and Multifunctionality in Mobile Apps for Gestational Diabetes: Systematic App Review
Source: JMIR Mhealth Uhealth. 2026 Feb 5;14:e76862. doi: 10.2196/76862 (PMC12875605; doi:10.2196/76862)
Supplement: Multimedia Appendix 4 — Quality appraisal. [file mhealth-v14-e76862-s004.xlsx]

## Sheet: Sheet1
Apps (n=23)		MARS Quality Score	MARS Engagement	MARS Functionality	MARS Aesthetics	MARS Information	IMS Score
Multipurpose (n=11)
	GDm-Health	4.47	3.8	5	4.66667	4.625	8
	Malama	4.63	4.3	5	5	4.625	9
	MyManis	3.63	4	2.66667	4.16667	3.625	10
	Flora	4.25	3.9	4.875	4.5	3.875	6
	hug+u	4.5	4.7	4.5	5	4	10
	myFetalLife	3.25	3.3	2.5	3.5	3.75	9
	Blood Sugar - Diabetes App	3.94	3.4	4.66667	3.66667	4	5
	Blood Sugar Tracker – Diabetes	3.78	3.2	4.66667	3.83333	3.625	4
	Diabetes:M	3.72	3.8	3.66667	4.16667	3.25	7
	DiabTrend	4.03	4	4.25	4.33333	3.625	9
	MyNetDiary	4.41	4.4	4.625	4	4.5	10
Educational (n=5)
	Gestational Diabetes Diet	3.84	2.7	4	4.5	4.375	2
	glukoGest	3.63	2.6	5	3.66667	3.5	3
	Diabetes	3.86	2.7	5	3.83333	4.25	1
	NewToType2	3.72	2.5	5	3.66667	4	1
	Pingoo	4.56	4.2	5	4.5	4.625	2
Self-monitoring (n=5)
	Gestational Diabetes Tracker	3.83	3	5	3.66667	NA	5
	Carbs & Cals	4.125	3.6	4.75	4.16667	NA	7
	Diabetic diary-Glucose tracker	3.71	3.6	3.83333	3.66667	NA	7
	forDiabetes	4.33	3.8	4.625	4.83333	NA	6
	mySugr	4.125	3.5	5	4.16667	NA	8
Communicational (n=2)
	Hlgedi	4.17	3.7	5	3.83333	NA	4
	Diabetes Forum	3.5	3.2	4.33333	3.33333	NA	1
Total Mean Score (Mean±SD)	Multipurpose (n=11)	4.06±0.44	3.89±0.47	4.22±0.89	4.26±0.50	3.95±0.46	7.91±2.12
	Educational (n=5)	3.92±0.37	2.94±0.71	4.80±0.45	4.03±0.43	4.15±0.43	1.80±0.84
	Self-monitoring (n=5)	4.02±0.25	3.50±0.30	4.64±0.48	4.10±0.48	NA	6.60±1.14
	Communicational (n=2)	3.84±0.47	3.45±0.35	4.67±0.47	3.58±0.35	NA	2.50±2.12
	Total (n=23)	4.00±0.37	3.56±0.60	4.48±0.72	4.12±0.48	4.02±0.44	5.83±3.10
MARS: Mobile Application Rating Scale: user version
IMS: IMS institution for healthcare informatics functionality score
Individual scores are presented in mean±SD of MARS items, in numbers of IMS scores.
The mean scores are presented in mean±SD.
