# Supplementary material for: Quality and Multifunctionality in Mobile Apps for Gestational Diabetes: Systematic App Review
Source: JMIR Mhealth Uhealth. 2026 Feb 5;14:e76862. doi: 10.2196/76862 (PMC12875605; doi:10.2196/76862)
Supplement: Multimedia Appendix 5 — GDM-adapted features and techniques. GDM: gestational diabetes. [file mhealth-v14-e76862-s005.xlsx]

## Sheet: appendix 4
GDM-Adapted Features and Techniques: Details and Definition of Terms
GDM-Adapted Features and Techniques	Definition of terms	Categorisation Evidence	Frequencies of Applied Features	Name of Apps
Education
Educational Content Features
Knowledge about GDM diagnosis	A clear explanation of what it means to be diagnosed with gestational diabetes, including how it develops and the possible health outcomes.	N,P	(n=11)	GDm-Health
				Malama
				MyManis
				Flora
				Blood Sugar - Diabetes App
				Blood Sugar Tracker – Diabetes
				Diabetes: M
				glukoGest
				Pregnant with diabetes
				NewToType2
				Pingoo
Treatment types for GDM	An introduction to the most common approaches for managing gestational diabetes, including dietary adjustments and increased physical activity.	N	(n=7)	GDm-Health
				Malama
				MyManis
				Pregnant with diabetes
				NewToType2
				Pingoo
				Diabetes Forum
Low GI index food choices	A brief guide to making healthier dietary decisions by selecting foods with a lower glycemic index or carbohydrate content, highllighting the importance of maintaining a balanced diet that includes appropriate amounts of carbohydrates, fiber, and protein.	N	>50% (n=15)	GDm-Health
				Malama
				MyManis
				Flora
				Blood Sugar - Diabetes App
				Diabetes: M
				DiabTrend
				MyNetDiary
				Gestational Diabetes Diet
				Pregnant with diabetes
				NewToType2
				Pingoo
				Carbs & Cals
				Hlgedi
				Diabetes Forum
Food Recipes	Providing practical, healthy meal ideas for breakfast, lunch, and dinner. Ideally, the recipes focus on ingredients that are easy to find, with detailed step-by-step instructions to make them straightforward for women to prepare.	B	(n=4)	Flora
				DiabTrend
				MyNetDiary
				Gestational Diabetes Diet
Evidence-based information	Attaching evidence or resources when giving information, or emphasising there are specialists facilitating the development, or emphasising the app is developed referring to certain clinical guidelines.	B,P	(n=11)	GDm-Health
				Malama
				MyManis
				myFetalLife
				Blood Sugar - Diabetes App
				Blood Sugar Tracker – Diabetes
				glukoGest
				Pregnant with diabetes
				NewToType2
				Pingoo
				Diabetes Forum
Self-monitoring Skill	Supporting information with credible sources or references. Highlighting that specialists contributed to the development process or that the app was designed in alignment with established clinical guidelines.	B,N,P	(n=8)	Malama
				MyManis
				Blood Sugar - Diabetes App
				Diabetes: M
				DiabTrend
				MyNetDiary
				Pregnant with diabetes
				NewToType2
				Pingoo
				Diabetes Forum
Educational Information Delivery Techniques
Text	Presenting educational content through text, organised into several sentences or paragraphs for clarity and comprehension.		>50% (n=18)	GDm-Health
				Gestational Diabetes Diet
				glukoGest
				Hlgedi
				Malama
				MyManis
				Pregnant with diabetes
				Flora
				hug+u
				myFetalLife
				Blood Sugar - Diabetes App
				Blood Sugar Tracker - Diabetes
				Diabetes:M
				Diabetes Forum
				DiabTrend
				MyNetDiary
				NewToType2
				Pingoo
Pictures/ Graphs	Using visual aids such as images or charts to enhance information delivery. These may include examples of healthy food options, illustrations of how to use blood glucose meters in a clinical setting, and other relevant diagrams.	P	(n=9)	Gestational Diabetes Diet
				Hlgedi
				Malama
				MyManis
				Flora
				hug+u
				myFetalLife
				MyNetDiary
				Pingoo
Videos	Using video content to explain concepts, such as the mechanisms behind gestational diabetes and the treatment options available.	P	(n=4)	GDm-Health
				Gestational Diabetes Diet
				MyManis
				NewToType2
Data Management
Data Management Content Features
Blood Glucose	The ability to record blood glucose values.	N,P	>50% (n=14)	GDm-Health
				Malama
				MyManis
				hug+u
				myFetalLife
				Blood Sugar - Diabetes App
				Blood Sugar Tracker - Diabetes
				Diabetes:M
				DiabTrend
				MyNetDiary
				Gestational Diabetes Tracker
				Diabetic diary-Glucose tracker
				forDiabetes
				mySugr
Food	The abillity to record food data.	N,P	(n=8)	Malama
				Diabetes:M
				DiabTrend
				MyNetDiary
				Gestational Diabetes Tracker
				Carbs & Cals
				forDiabetes
				mySugr
Exercise	The ability to record exercise data.	N,P	(n=7)	Malama
				hug+u
				Diabetes:M
				DiabTrend
				MyNetDiary
				forDiabetes
				mySugr
Abnormal symptom reporting	The ability for women to log any unusual symptoms they experience, particularly when they feel unwell or uncomfortable.	N	(n=4)	Malama
				Flora
				hug+u
				DiabTrend
Medication	Providing a way to document the use of prescribed treatments, such as insulin and metformin, for easier tracking and management.	N	(n=6)	MyManis
				myFetalLife
				DiabTrend
				Diabetic diary – Glucose tracker
				forDiabetes
				mySugr
Data Recording Techniques
Manual (number/text)	Women can manually input their blood glucose, food, or exercise information. Food and exercise entries can be made either freely or with the help of a searchable database to select specific types of food or activities.		>50% (n=14)	GDm-Health
				Gestational Diabetes Tracker
				Malama
				MyManis
				hug+u
				myFetalLife
				Blood Sugar - Diabetes App
				Blood Sugar Tracker - Diabetes
				Diabetic diary-Glucose tracker
				Diabetes:M
				DiabTrend
				forDiabetes
				MyNetDiary
				mySugr
Automatic Blood Glucose Data Transmission	Enabling blood glucose data to be transferred directly from the glucose meter to the app via device connection or Bluetooth, eliminating the need for manual entry.	P	(n=4)	GDm-Health
				Malama
				hug+u
				mySugr
Food/Exercise Database	A searchable database that assists women in logging their food and exercise details, making it easier to identify specific types of food or exercise and access relevant information.	P	(n=7)	Malama
				MyManis
				forDiabetes
				Carbs & Cals
				Diabetes:M
				DiabTrend
				MyNetDiary
Image Recognition Techniques	Offering the option to capture food data through photos or barcodes, ideally supported by automated identification of the meal’s ingredients and an analysis of its overall energy and nutritional content.	P	(n=3)	Malama
				Diabetes:M
				MyNetDiary
Data Visualisation Techniques
Tables with Text	Organising recorded data into clear tables, with the recorded data displayed in text format.		(n=11)	GDm-Health
				Gestational Diabetes Tracker
				MyManis
				hug+u
				Carbs & Cals
				Blood Sugar - Diabetes App
				Blood Sugar Tracker - Diabetes
				Diabetic diary-Glucose tracker
				Diabetes:M
				forDiabetes
				MyNetDiary
Graphs	Displaying blood glucose trends over time using visual representations, such as line charts.	P	>50% (n=15)	GDm-Health
				Gestational Diabetes Tracker
				Malama
				MyManis
				Flora
				hug+u
				Carbs & Cals
				Blood Sugar - Diabetes App
				Blood Sugar Tracker - Diabetes
				Diabetic diary-Glucose tracker
				Diabetes:M
				DiabTrend
				forDiabetes
				MyNetDiary
				mySugr
Combination Charts	Integrating multiple data sets into one chart, such as blood glucose and food intake, to illustrate potential links between specific foods and blood glucose control. Alternatively, presenting various data charts on a single page to facilitate comparison.	P	(n=3)	Malama
				DiabTrend
				mySugr
Other Data Management Features
Digital Feedback	The app’s capability to offer automated, technology-driven feedback on recorded data, such as highlighting abnormal values in one color and normal values in another.	B,P	>50% (n=14)	GDm-Health
				Malama
				Flora
				Blood Sugar - Diabetes App
				Blood Sugar Tracker - Diabetes
				Diabetes:M
				DiabTrend
				MyNetDiary
				glukoGest
				Gestational Diabetes Tracker
				Carbs & Cals
				Diabetic diary-Glucose tracker
				forDiabetes
				mySugr
Data Export	Allowing women to export their recorded data according to their preferences. This can include daily, weekly, or monthly data in various formats and file types.	B	(n=8)	Malama
				Blood Sugar - Diabetes App
				Diabetes:M
				DiabTrend
				Gestational Diabetes Tracker
				Diabetic diary-Glucose tracker
				forDiabetes
				mySugr
Personal-tailored Information/ Suggestions	Providing technology-driven, tailored behavioural change advice and information, generated through analysis of women’s recorded data or their app usage patterns.	B,N,P	(n=3)	Malama
				DiabTrend
				Pingoo
Coaching Features
Reminders	A feature that prompts women to test their blood glucose, log their food intake, or engage in physical activity at scheduled times.	B,P	(n=9)	Malama
				MyManis
				Diabetes:M
				DiabTrend
				MyNetDiary
				Gestational Diabetes Tracker
				Diabetic diary-Glucose tracker
				forDiabetes
				mySugr
Compliance Motivator	A function that notifies women when they miss logging data or have not used the app for a specified period, encouraging consistent usage.	B,P	(n=6)	Malama
				MyManis
				hug+u
				Gestational Diabetes Tracker
				Diabetic diary-Glucose tracker
				mySugr
Rewarding for Milestone Achievements	A feature that provides incentives, such as unlocking new content or customising the interface appearance, to encourage consistent and engaged use of the app.	B	(n=3)	DiabTrend
				Pingoo
				mySugr
Communication Features
Communication with HCPs	Provision of direct contact with healthcare professionals via the app, or provision of direct phonecall tab.	B,N,P	(n=6)	GDm-Health
				MyManis
				hug+u
				myFetalLife
				Diabetes:M
				DiabTrend
Communication with Peers	Offering direct access to healthcare providers through the app or via a dedicated phone call option.	B,P	(n=6)	myFetalLife
				Diabetes:M
				DiabTrend
				MyNetDiary
				Hlgedi
				Diabetes Forum
Pregnancy Management
Pregnancy Progression Education and Management	Providing women with guidance on their pregnancy milestones, including detailed information about each stage, necessary tests, and upcoming clinical appointments. The feature may also include reminders to help them stay on schedule.	N,P	(n=4)	Malama
				hug+u
				myFetalLife
				Pregnant with diabetes
Foetal monitoring	A feature that enables women to log information about their baby, such as movements or kicks.	N	(n=3)	Flora
				hug+u
				myFetalLife
