# Supplementary material for: Quality and Multifunctionality in Mobile Apps for Gestational Diabetes: Systematic App Review
Source: JMIR Mhealth Uhealth. 2026 Feb 5;14:e76862. doi: 10.2196/76862 (PMC12875605; doi:10.2196/76862)
Supplement: Multimedia Appendix 6 — General features. [file mhealth-v14-e76862-s006.xlsx]

## Sheet: appendix 5
General Features: Details and Definition of Terms
Types of General Features	Definition of terms	Frequencies of Applied Features	Name of Apps
Data Security
Terms and/or privacy policy	Asking users to cosent on terms of use and/or the apps' privacy policy.	(n=23)	All reviewed apps
Data accessing permission	Asking users permission to access their data.	(n=23)	All reviewed apps
Data encryption technology	Mentioning the use of data encryption technologies in the apps' user manual or privacy policy.	(n=4)	GDm-Health
			MyNetDiary
			forDiabetes
			mySugr
Local storage of data	Mentioning that the user data will be stored in their device rather than uploaded to cloud services or shared without permission in the apps' user manual or privacy policy.	(n=5)	Blood Sugar - Diabetes App
			MyNetDiary
			Gestational Diabetes Tracker
			Diabetic diary-Glucose tracker
			mySugr
Anonymising shared data	Mentioning in the user manual or privacy policy that if the user data have to be shared, data will be anonymised and no personal information will be recognisable for analyses.	(n=10)	GDm-Health
			Malama
			hug+u
			Blood Sugar Tracker - Diabetes
			Diabetes:M
			DiabTrend
			MyNetDiary
			glukoGest
			Carbs & Cals
			Diabetes Forum
Sign-in security	Using personal account for the sign-in process, including the use of password and varification.	(n=14)	GDm-Health
			Malama
			MyManis
			Flora
			hug+u
			myFetalLife
			Blood Sugar - Diabetes App
			Blood Sugar Tracker - Diabetes
			Diabetes:M
			DiabTrend
			MyNetDiary
			forDiabetes
			mySugr
			Hlgedi
Instruction
App introduction in launching	A brief pop-up introduction on the app when users lauching the app.	(n=16)	GDm-Health
			Malama
			MyManis
			Flora
			hug+u
			Blood Sugar - Diabetes App
			Diabetes:M
			DiabTrend
			MyNetDiary
			Gestational Diabetes Diet
			glukoGest
			Pregnant with diabetes
			Carbs & Cals
			Diabetic diary-Glucose tracker
			forDiabetes
			mySugr
Pre-use feature guidance	A brief step-by-step guidance which leads user to navigate some basic features of the apps.	(n=9)	GDm-Health
			Malama
			MyManis
			Flora
			Blood Sugar - Diabetes App
			MyNetDiary
			Carbs & Cals
			Diabetic diary-Glucose tracker
			mySugr
User manual	Including a user manual which provides information on app design, privacy policy, and features.	(n=5)	GDm-Health
			myFetalLife
			Diabetes:M
			DiabTrend
			mySugr
Technical support	Providing a Q&A platform or contact details for the users when they come across issues when navigating the apps.	(n=9)	GDm-Health
			Diabetes:M
			MyNetDiary
			Pingoo
			Carbs & Cals
			Diabetic diary-Glucose tracker
			forDiabetes
			mySugr
			Hlgedi
Personalisation
Demographic data collection	Collecting basic and detailed personal information of the users. Some may leading to the changes on informations presented to the users.	(n=16)	GDm-Health
			Malama
			MyManis
			Flora
			hug+u
			myFetalLife
			Blood Sugar Tracker - Diabetes
			Diabetes:M
			DiabTrend
			MyNetDiary
			glukoGest
			NewToType2
			Diabetic diary-Glucose tracker
			forDiabetes
			mySugr
			Hlgedi
Preference of Measurement unit	Asking users for their preferred measurement units.	(n=14)	Malama
			MyManis
			myFetalLife
			Blood Sugar - Diabetes App
			Blood Sugar Tracker - Diabetes
			Diabetes:M
			DiabTrend
			MyNetDiary
			Pingoo
			Gestational Diabetes Tracker
			Diabetic diary-Glucose tracker
			forDiabetes
			mySugr
			Hlgedi
Customisable settings	Including any types of customisation settings such as their goals, reminding timings, and preferred measurement units.	(n=16)	GDm-Health
			Malama
			MyManis
			Flora
			hug+u
			Diabetes:M
			DiabTrend
			MyNetDiary
			Gestational Diabetes Diet
			Pingoo
			Gestational Diabetes Tracker
			Carbs & Cals
			Diabetic diary-Glucose tracker
			forDiabetes
			Hlgedi
			Diabetes Forum
Distractions and Technical Issues: Details and Definitions of Terms
Types of Distractions and Technical Issues	Definition of terms	Frequencies of Applied Features	Name of Apps
Frequent technical glitch	Frequent technical glitches or crashes during data entry or navigating between screens.	(n=2)	Diabetes: M
			myFetalLife
Data management issue	Some essential data management features are designed inappropriately and affecting normal use, such as unable to input decimals for blood glucose data.	(n=4)	Diabetes: M
			myFetalLife
			hug+u
			MyMains
Frequent advertising/subscription tips	Frequent advertising popping up when navigating between screens (usually within every 5 actions).	(n=3)	Diabetic diary-Glucose tracker
			Carbs & Cals
			Blood Sugar-Diabetes App
